# Supplementary material for: First Glimpse on Spring Starflower Domestication
Source: Genes (Basel). 2022 Jan 27;13(2):243. doi: 10.3390/genes13020243 (PMC8872604; doi:10.3390/genes13020243)
Supplement: Supplementary file 1 [file genes-13-00243-s001.zip]

Archive with 1 entries (1 files):
- genes-1559959-supplementary.pdf
